# Supplementary material for: Automated and manual patch clamp data of human induced pluripotent stem cell-derived dopaminergic neurons
Source: Sci Data. 2017 Apr 25;4:170056. doi: 10.1038/sdata.2017.56 (PMC5404656; doi:10.1038/sdata.2017.56)
Supplement: Supplementary file 1 [file sdata201756-isa1.zip]

Archive with 3 entries (3 files):
- i_Investigation.txt
- s_study_Gimsa.txt
- a_assay_Gimsa.txt
