# Supplementary material for: Automated and manual patch clamp data of human induced pluripotent stem cell-derived dopaminergic neurons
Source: Sci Data. 2017 Apr 25;4:170056. doi: 10.1038/sdata.2017.56 (PMC5404656; doi:10.1038/sdata.2017.56)
Supplement: Supplementary file 1 [file sdata201756-isa1.zip › i_Investigation.txt]

# Investigation File generated for Scientific Data with Investigation File Authoring Tool version 0.1.0 on 28/03/2017 - This metadata file is CC0
ONTOLOGY SOURCE REFERENCE
Term Source Name	BTO	CLO	OBI	GO	MMO
Term Source File	http://data.bioontology.org/ontologies/BTO	http://data.bioontology.org/ontologies/CLO	http://data.bioontology.org/ontologies/OBI	http://data.bioontology.org/ontologies/GO	http://data.bioontology.org/ontologies/MMO
Term Source Version	unknown	2.1.90	2014-08-18	releases/2014-08-30	2.26
Term Source Description	BRENDA Tissue and Enzyme Source Ontology	Cell Line Ontology	Ontology for Biomedical Investigations	Gene Ontology	Measurement Method Ontology
INVESTIGATION
Investigation Identifier
Investigation Title
Investigation Description
Investigation Submission Date
Investigation Public Release Date
INVESTIGATION PUBLICATIONS
Investigation PubMed ID
Investigation Publication DOI
Investigation Publication Author List
Investigation Publication Title
Investigation Publication Status
Investigation Publication Status Term Accession Number
Investigation Publication Status Term Source REF
INVESTIGATION CONTACTS
Investigation Person Last Name
Investigation Person Mid Initials
Investigation Person First Name
Investigation Person Address
Investigation Person Phone
Investigation Person Fax
Investigation Person Email
Investigation Person Affiliation
Investigation Person Roles
Investigation Person Roles Term Accession Number
Investigation Person Roles Term Source REF
STUDY
Study Identifier	10.1038/sdata.2017.56
Study Title	Automated and manual patch clamp data of human induced pluripotent stem cell-derived dopaminergic neurons
Study Submission Date	01/02/2017
Study Public Release Date	25/04/2017
Study Description	http://www.nature.com/articles/sdata201756#abstract
Study File Name	s_study_Gimsa.txt
Comment[Subject Keywords]	///;///;//;///
Comment[Manuscript Licence]	CC BY-4.0
Comment[Experimental Metadata Licence]	CC0
Comment[Supplementary Information File Name]	
Comment[Supplementary Information File Type]	x-zip-compressed
Comment[Supplementary Information File URL]	http://www.nature.com/articles/sdata201756#supplementary-information
Comment[Data Repository]	figshare
Comment[Data Record Accession]	doi:10.6084/m9.figshare.c.3674959
Comment[Data Record URI]	https://doi.org/10.6084/m9.figshare.c.3674959
STUDY DESIGN DESCRIPTORS
Study Design Type	parallel group design	protocol optimization design
Study Design Type Term Accession Number	OBI:0500006	OBI:0001401
Study Design Type Term Source REF	OBI	OBI
STUDY PUBLICATIONS
Study PubMed ID
Study Publication DOI
Study Publication Author List
Study Publication Title
Study Publication Status
Study Publication Status Term Accession Number
Study Publication Status Term Source REF
STUDY FACTORS
Study Factor Name	patch clamp recording technology
Study Factor Type	protocol
Study Factor Type Term Accession Number	OBI:0000272
Study Factor Type Term Source REF	OBI
STUDY ASSAYS
Study Assay Measurement Type	voltage-gated ion channel activity
Study Assay Measurement Type Term Accession Number	GO:0005244
Study Assay Measurement Type Term Source REF	GO
Study Assay Technology Type	whole-cell patch clamp technique
Study Assay Technology Type Term Accession Number	MMO:0000293
Study Assay Technology Type Term Source REF	MMO
Study Assay Technology Platform	""
Study Assay File Name	a_assay_Gimsa.txt
STUDY PROTOCOLS
Study Protocol Name	Cell handling	Patch clamp solutions	Recordings	Code availability
Study Protocol Type	protocol	sample preparation for assay	whole-cell patch clamp technique	statistical model validation
Study Protocol Type Term Accession Number	OBI:0000272	OBI:0000073	MMO:0000293	OBI:0000792
Study Protocol Type Term Source REF	OBI	OBI	MMO	OBI
Study Protocol Description				
Study Protocol URI	""	""	""	""
Study Protocol Version				
Study Protocol Parameters Name	""	""	""	""
Study Protocol Parameters Name Term Accession Number	""	""	""	""
Study Protocol Parameters Name Term Source REF	""	""	""	""
Study Protocol Components Name	""	""	""	""
Study Protocol Components Type	""	""	""	""
Study Protocol Components Type Term Accession Number	""	""	""	""
Study Protocol Components Type Term Source REF	""	""	""	""
STUDY CONTACTS
Study Person Last Name	Franz	Olsen	Klink	Gimsa
Study Person First Name	Denise	Hervør Lykke	Oliver	Jan
Study Person Mid Initials				
Study Person Email	""	""	Oliver-Klink@t-online.de	jan.gimsa@uni-rostock.de
Study Person Phone				
Study Person Fax				
Study Person Address				
Study Person Affiliation	Chair of Biophysics, University of Rostock, Rostock 18057, Germany	Sophion—Biolin Scientific, Ballerup 2750, Denmark	Chair of Biophysics, University of Rostock, Rostock 18057, Germany	Chair of Biophysics, University of Rostock, Rostock 18057, Germany
Study Person Roles				
Study Person Roles Term Accession Number				
Study Person Roles Term Source REF				
Comment[Study Person ORCID]				0000-0003-1495-9434
Comment[Funder]				
Comment[FundRef ID]				
Comment[Funder Term Source REF]				
Comment[Grant Identifier]				
