# Supplementary material for: Automated and manual patch clamp data of human induced pluripotent stem cell-derived dopaminergic neurons
Source: Sci Data. 2017 Apr 25;4:170056. doi: 10.1038/sdata.2017.56 (PMC5404656; doi:10.1038/sdata.2017.56)
Supplement: Supplementary file 1 [file sdata201756-isa1.zip › s_study_Gimsa.txt]

Source Name	Characteristics[organism part]	Term Source REF	Term Accession Number	Characteristics[cell line]	Term Source REF	Term Accession Number	Protocol REF	Sample Name	Factor Value[patch clamp recording technology]
Dopa.4U cells, Axiogenesis, Cologne, Germany	dopaminergic neuron	BTO	BTO:0004032	immortal neuron cell line cell	CLO	CLO:0000081	Cell handling	Qpatch	Qpatch
Dopa.4U cells, Axiogenesis, Cologne, Germany	dopaminergic neuron	BTO	BTO:0004032	immortal neuron cell line cell	CLO	CLO:0000081	Cell handling	manual	manual
