# Supplementary material for: Automated and manual patch clamp data of human induced pluripotent stem cell-derived dopaminergic neurons
Source: Sci Data. 2017 Apr 25;4:170056. doi: 10.1038/sdata.2017.56 (PMC5404656; doi:10.1038/sdata.2017.56)
Supplement: Supplementary file 1 [file sdata201756-isa1.zip › a_assay_Gimsa.txt]

Sample Name	Protocol REF	Protocol REF	Assay Name	Raw Data File	Comment[Data Repository]	Comment[Data Record Accession]	Comment[Data Record URI]	Protocol REF	Derived Data File	Comment[Data Repository]	Comment[Data Record Accession]	Comment[Data Record URI]	Factor Value[patch clamp recording technology]
Qpatch	Patch clamp solutions	Recordings	Qpatch_raw	QPatch raw.zip	figshare	doi:10.6084/m9.figshare.c.3674959	https://doi.org/10.6084/m9.figshare.c.3674959	Recordings	statistics Dopa.4U QPatch.xlsx	figshare	doi:10.6084/m9.figshare.c.3674959	https://doi.org/10.6084/m9.figshare.c.3674959	Qpatch
manual	Patch clamp solutions	Recordings	manual_raw	manual patch clamp raw.zip	figshare	doi:10.6084/m9.figshare.c.3674959	https://doi.org/10.6084/m9.figshare.c.3674959	Recordings	statistics Dopa.4U manual patchclamp.xlsx	figshare	doi:10.6084/m9.figshare.c.3674959	https://doi.org/10.6084/m9.figshare.c.3674959	manual
Qpatch	Patch clamp solutions	Recordings	Qpatch_pharmacological	QPatch raw.zip	figshare	doi:10.6084/m9.figshare.c.3674959	https://doi.org/10.6084/m9.figshare.c.3674959	Recordings	statistics pharmalogical researchQPatch.xlsx	figshare	doi:10.6084/m9.figshare.c.3674959	https://doi.org/10.6084/m9.figshare.c.3674959	Qpatch
manual	Patch clamp solutions	Recordings	manual_pharmacological	manual patch clamp raw.zip	figshare	doi:10.6084/m9.figshare.c.3674959	https://doi.org/10.6084/m9.figshare.c.3674959	Recordings	statistics pharmacological researchmanual patch clamp.xlsx	figshare	doi:10.6084/m9.figshare.c.3674959	https://doi.org/10.6084/m9.figshare.c.3674959	manual
manual	Patch clamp solutions	Recordings	manual_raw_statistics	manual patch clamp raw.zip	figshare	doi:10.6084/m9.figshare.c.3674959	https://doi.org/10.6084/m9.figshare.c.3674959	Code availability	statisticsactivationcurve.xlsx	figshare	doi:10.6084/m9.figshare.c.3674959	https://doi.org/10.6084/m9.figshare.c.3674959	manual
